# Supplementary material for: How Phantom Networks, Provider Qualities, and Poverty Sway Medicaid Dental Care Access: A Geospatial Analysis of Manhattan
Source: Int J Environ Res Public Health. 2021 Nov 25;18(23):12383. doi: 10.3390/ijerph182312383 (PMC8656799; doi:10.3390/ijerph182312383)
Supplement: Supplementary file 1 [file ijerph-18-12383-s001.zip]

Archive with 5 entries (4 files):
- supplementary_material/
- supplementary_material/Q1_2SFCA_Separate.jpg
- supplementary_material/Q2_2SFCA_Separate.jpg
- supplementary_material/Q3_2SFCA_Separate.jpg
- supplementary_material/supplementary_material.pdf
